# Supplementary material for: Integration of enabling methods for the automated flow preparation of piperazine-2-carboxamide
Source: Beilstein J Org Chem. 2014 Mar 12;10:641–52. doi: 10.3762/bjoc.10.56 (PMC3999859; doi:10.3762/bjoc.10.56)
Supplement: File 2 — Control sequence for extended period hydrolysis experiment with monitoring. Alternate web version: http://gist.github.com/richardingham/0a58a291bad2e3b9009f [file Beilstein_J_Org_Chem-10-641-s002.txt]

from octopus.transport.basic import serial, tcp
from octopus.manufacturer import vapourtec, knauer, thalesnano, vici, mt
from octopus.data.manipulation import Max, Min
from octopus.sequence.control import StateMonitor
from octopus.sequence.util import Looping, Dependent
from octopus.image import source, tracker

from octopus.runtime import *

title("Zirconia Hydrolysis")
id("zirconia-hydrolysis")

r = vapourtec.R2R4(tcp("192.168.15.156", 9002))
ir = mt.ICIR(tcp("192.168.15.3", 8124), stream_names = ["product"])

#
# Experiment Parameters
#

ir_start_trigger = variable(100, "start", "start")
ir_low_trigger = variable(80, "low", "low")

vapourtec_flow_rate = 200
column_dead_volume = 5000

sms_phone_no = "447941123456"

#
# Logic for SMS notification
#
smsnotifier = sms.ClockworkSMS("enter-api-key-here")
def sms_notify (msg):
	msg = "2 step hydrog experiment: %s" % msg
	smsnotifier.notify(sms_phone_no, msg)


#
# Logic to discard output when parameters are not within acceptable levels.
#

# StateFlip is a monitor which observes a set of expressions. If one of these
# tests fails, then fail_fn is called. When all of the expressions pass again,
# pass_fn is called. This sequence runs in a loop.
class StateFlip (Looping, Dependent):
	interval = 0.5

	def __init__ (self, pass_fn = None, fail_fn = None):
		Dependent.__init__(self)
		Looping.__init__(self)

		# Depending on the implementation of Python,
		# __builtins__ can be a module or its dict.
		try:
			b_set = __builtins__.set
		except AttributeError:
			b_set = __builtins__["set"]

		self.tests = b_set()
		self.pass_fn = pass_fn
		self.fail_fn = fail_fn
		self._step = None
		self._ok = False

	def add (self, test):
		self.tests.add(test)

	def remove (self, test):
		self.tests.discard(test)

	def _iterate (self):
		step = None

		if (self._ok) and (not all(self.tests)):
			try:
				step = self.fail_fn()
			except TypeError:
				pass

			self._ok = False

		elif (not self._ok) and all(self.tests):
			try:
				step = self.pass_fn()
			except TypeError:
				pass

			self._ok = True

		if step is not None:
			if self._step is not None:
				try:
					self._step.cancel()
					self._step.log -= self.log
				except:
					pass

			step.log += self.log
			step.reset()
			step.run()
			self._step = step

	def _cancel (self):
		Looping._cancel(self)

		try:
			self._step.log -= self.log
			return d.append(self._step.cancel())
		except:
			pass


#
# State Monitor Definition
#

collect_monitor = StateFlip(
	pass_fn = sequence(
		set(r.output, "collect"), 
		log("Vapourtec parameters OK"), 
	),
	fail_fn = sequence(
		set(r.output, "waste"), 
		log("Vapourtec parameters not OK"), 
	)
)

# Collection should resume as soon as IR response is OK.
collect_monitor.add(ir.product > ir_low_trigger)

# Temperature and pressure must have been OK for one column volume for collection to
# be allowed.
collect_monitor.add(Min(r.heater3.temp, column_dead_volume / vapourtec_flow_rate * 60) > 95)
collect_monitor.add(Max(r.pump2.airlock, column_dead_volume / vapourtec_flow_rate * 60) < 10000)

# The Vapourtec R2 publishes an "airlock" parameter which goes very high
# if there is a drop in pressure - usually this indicates an air bubble
# in the pump.
vapourtec_monitor = StateMonitor()
vapourtec_monitor.add(r.pump2.airlock < 10000)
vapourtec_monitor.step = sequence(
	log("Airlock problem in R2"),
	call(sms_notify, "Airlock problem in R2"),
	wait("5m") # Send SMS max once every 5 min!
)

#
# Experiment control sequence
#

long_wait = wait("8h")

monitored_sequence = sequence(
	log("Injecting reagent"),
	set(r.pump2.input, "reagent"),
	long_wait,

	log("Stop injecting reagent"),
	set(r.pump2.input, "solvent")
)
monitored_sequence.dependents.add(vapourtec_monitor)
monitored_sequence.dependents.add(collect_monitor)

rxn = sequence(
	log("Starting up..."),
	set(r.pressure_limit, 25000),
	set(r.heater3.target, 100),
	set(r.pump2.target, vapourtec_flow_rate),

	set(r.power, "on"),
	wait_until(r.heater3.temp > 95),
	wait_until(ir.product > ir_start_trigger),
	set(r.output, "collect"),

	monitored_sequence,

	wait_until(ir.product < ir_low_trigger),
	wait("20m"),
	set(r.power, "off"),
	log("Complete")
)

run(rxn)
