# Supplementary material for: Integration of enabling methods for the automated flow preparation of piperazine-2-carboxamide
Source: Beilstein J Org Chem. 2014 Mar 12;10:641–52. doi: 10.3762/bjoc.10.56 (PMC3999859; doi:10.3762/bjoc.10.56)
Supplement: File 4 — Control sequence for performing DoE experiments using intermediate from a reservoir. Alternate web version: http://gist.github.com/richardingham/f2117b9dc7504d6e1942 [file Beilstein_J_Org_Chem-10-641-s004.txt]

from octopus.transport.basic import serial, tcp
from octopus.manufacturer import vapourtec, knauer, thalesnano, vici, mt
from octopus.data.manipulation import Max, Min
from octopus.sequence.control import StateMonitor
from octopus.sequence.util import Looping, Dependent
from octopus.image import source, tracker
from octopus.runtime import *

r = vapourtec.R2R4(tcp("192.168.15.156", 9002))
h = thalesnano.HCube(tcp("192.168.15.156", 9004))
v = vici.MultiValve(tcp("192.168.15.153", 9006))
k = knauer.K120(tcp("192.168.15.156", 9002))
t = tracker.SingleBlobTracker(source.cv_webcam(0))
ir = mt.ICIR(tcp("192.168.15.242", 8124), stream_names = ["product"])

title("Two-step Hydration and Hydrogenation Experiments")
id("hydrog-twostep-reservoir")

#
# Experiment Parameters
#

ir_start_trigger = 200
ir_low_trigger = 170

min_height_trigger = 70
start_height_trigger = 100
max_height_trigger = 360

knauer_flow_rate = 100
vapourtec_flow_rate = 100
column_dead_volume = 3000
hcube_dead_volume = 3000
connecting_tube_vol = 1000

sms_phone_no = "447941123456"

#
# Logic for SMS notification
#
smsnotifier = sms.ClockworkSMS("enter-api-key-here")
def sms_notify (msg):
	msg = "2 step hydrog experiment: %s" % msg
	smsnotifier.notify(sms_phone_no, msg)

#
# Define parameters to be displayed on remote monitoring interface.
#

ui(
	traces =  [{
		"title": "Vapourtec Pressures",
		"unit": "",
		"traces": [r.pressure, r.pump2.pressure],
		"maxtime": 30 * 60
	}, {
		"title": "H-Cube Pressures",
		"unit": "",
		"traces": [h.inlet_pressure, h.system_pressure],
		"maxtime": 30 * 60
	}, {
		"title": "IR output",
		"unit": "mAU",
		"traces": [ir.product],
		"maxtime": 30 * 60
	}],
	properties = [
		r.power, 
		r.pump2.target,
		r.heater3.temp,
		r.output,
		t.height,
		t.image,
		k.rate, 
		h.hydrogen_mode, 
		h.system_pressure_target, 
		h.system_pressure, 
		h.column_temperature_target, 
		h.column_temperature,
		h.state,
		h.message,
		v.position
	]
)


#
# Logic to discard output when parameters are not within acceptable levels.
#

class StateFlip (Looping, Dependent):
	interval = 0.5

	def __init__ (self, pass_fn = None, fail_fn = None):
		Looping.__init__(self)

		# Depending on the implementation of Python,
		# __builtins__ can be a module or its dict.
		try:
			b_set = __builtins__.set
		except AttributeError:
			b_set = __builtins__["set"]

		self.tests = b_set()
		self.pass_fn = pass_fn
		self.fail_fn = fail_fn
		self._steps = []
		self._triggered = False

	def add (self, test):
		self.tests.add(test)

	def remove (self, test):
		self.tests.discard(test)

	def _iterate (self):
		if (not self._triggered) and (not all(self.tests)):
			try:
				step = self.fail_fn()
			except TypeError:
				pass

			step.reset()
			step.run()

			self._steps.append(step)
			self._triggered = True

		elif (not self._triggered) and (not all(self.tests)):
			try:
				step = self.pass_fn()
			except TypeError:
				pass

			step.reset()
			step.run()

			self._steps.append(step)
			self._triggered = False

	def _cancel (self):
		from twisted.internet import defer
		Looping._cancel(self)

		d = []
		for step in self._steps:
			try:
				d.append(step.cancel())
			except:
				pass

		return defer.getherResults(d)
		

#
# State Monitor Definition
#

collect_monitor = StateFlip(
	pass_fn = sequence(
		set(r.output, "collect"), 
		log("Vapourtec parameters OK"), 
	),
	fail_fn = sequence(
		set(r.output, "waste"), 
		log("Vapourtec parameters not OK"), 
	)
)

# Collection should resume as soon as IR response is OK.
collect_monitor.add(ir.product > ir_low_trigger)

# Temperature and pressure must have been OK for one column volume for collection to
# be allowed.
collect_monitor.add(Min(r.heater3.temp, column_dead_volume / vapourtec_flow_rate * 60) > 95)
collect_monitor.add(Max(r.pump2.airlock, column_dead_volume / vapourtec_flow_rate * 60) < 10000)

# The Vapourtec R2 publishes an "airlock" parameter which goes very high
# if there is a drop in pressure - usually this indicates an air bubble
# in the pump.
vapourtec_monitor = StateMonitor()
vapourtec_monitor.add(r.pump2.airlock < 10000)
vapourtec_monitor.step = sequence(
	log("Airlock problem in R2"),
	call(sms_notify, "Airlock problem in R2"),
	wait("5m")
)

hcube_monitor = StateMonitor()
hcube_monitor.add(h.system_pressure >= 4)
hcube_monitor.step = sequence(
	log("Pressure loss at H-Cube"),
	call(sms_notify, "Pressure loss at H-Cube"),
	wait("5m")
)

#
# Generate the control sequence for a hydrogenation reaction with
# a particular set of conditions.
#

_current_state = [25, None, 200] # temp, pressure, rate

def reaction (name, pressure, temp, rate, valve_pos):
	global _current_state 

	old_state, _current_state = _current_state, [temp, pressure, rate]

	# Determine which parameters need to change
	change_t = (old_state[0] != temp)
	change_p = (old_state[1] != pressure)
	change_r = (old_state[2] != rate)

	# A pressure change requires the H-Cube to be switched off and on again.
	if change_p:

		# Define a sequence to carry out the pressure change
		if pressure == "full":
			change_h2 = sequence(
				set(h.system_pressure_target, 0),
				set(h.hydrogen_mode, "full"),
			)

			pressure_wait = (h.state == "running")
		else:
			change_h2 = sequence(
				set(h.hydrogen_mode, "controlled"),
				set(h.system_pressure_target, pressure),
			)

			pressure_wait = (h.system_pressure >= pressure)

		change_step = sequence(
			log("Switch off hydrogen to change pressure"),
			call(h.stop_keep_hydrogen),
			log("Change pressure to %s ..." % pressure),
			change_h2,
			log("Change temp to %s" % temp),
			set(h.column_temperature_target, temp),
			log("Change rate to %s" % rate),
			set(k.target, rate),
			log("Starting H-Cube"),
			parallel(
				wait(((hcube_dead_volume / rate) + 1) * 60),
				sequence(
					call(h.start_hydrogenation),
					do_if(h.state != "running",
						log("Please check that the H-cube is running OK")
					),
					wait_until(pressure_wait),
				),
			),
		)

	else:

		# Changing rate is easy - just wait one column volume
		if change_r:
			a = sequence(
				log("Change rate to %s" % rate),
				set(k.target, rate),
				log("Wait one dead volume"),
				wait(((hcube_dead_volume / rate) + 1) * 60),
			)
		else:
			a = log("Rate not changed")

		# Alter temperature - need to wait until temperature has
		# changed before waiting a column volume.
		if change_t:
			if temp > old_state[0]:
				# Wait to heat up
				temp_wait = h.column_temperature >= temp
			else:
				# Wait to cool down
				temp_wait = h.column_temperature < temp + 5

			b = sequence(
				log("Change temp to %s" % temp),
				set(h.column_temperature_target, temp),
				log("Waiting for temp. stability"),
				wait_until(temp_wait),
			)
		else:
			b = log("Temp not changed")

		# These two can be carried out in parallel
		# to minimise waiting.
		change_step = parallel(a, b)

	return sequence(
		log("Checking volume of reservoir before next run"),

		do_if(t.height < start_height_trigger, sequence(
			log("Stopping H-cube until reservoir refills"),
			call(h.stop_keep_hydrogen),
			call(hcube_monitor.pause), # Stopping pump will trigger error.
			set(k.power, "off"),
			wait_until(t.height > start_height_trigger),
			log("Restarting"),
			set(k.power, "on"),
			wait("30s"),
			call(hcube_monitor.resume),
		)),

		log_output(name),
		log("Preparing reaction #%s" % name),
		change_step,
		log("Starting reaction #%s" % name),
		wait(((dead_volume / rate) + 1) * 60),
		log("Taking a sample now"),
		set(v.position, valve_pos),
		wait("10m"),
		log("Collection complete"),

		# Move valve back to waste
		set(v.position, 1),
	)

#
# Experiment control sequence
#

# A wait timer that will be used in the sequence
# Defining it here as a variable allows it to be 
# cancelled from a different part of the sequence.
wait_for_reagent_to_be_used_up = wait("12h")

setup = sequence(
	log("Starting up..."),
	set(r.pressure_limit, 25000),
	set(r.pump2.target, 200),
	set(r.heater3.target, 100),

	set(r.power, "on"),
	wait_until(r.heater3.temp > 95),
)

# Main reaction sequence
rxn = parallel(
	sequence(
		# Waiting for conversion to intermediate
		wait_until(ir.product > ir_start_trigger),

		log("Collecting intermediate"),
		set(r.output, "collect"),
		call(rxn.dependents.add, collect_monitor),

		# Flush vapourtec reactor
		wait_until(r.pump2.input == "solvent"),
		wait((column_dead_volume / vapourtec_flow_rate * 60) + (connecting_tube_vol / vapourtec_flow_rate * 60)),

		cancel(collect_monitor),
		cancel(vapourtec_monitor),
		set(r.output, "waste"),
		set(r.heater3.target, 25),
		wait("20m"),
		set(r.power, "off"),	
	),
	sequence(
		log("Injecting reagent"),
		set(r.pump2.input, "reagent"),

		wait_for_reagent_to_be_used_up,

		log("Stop injecting reagent"),
		set(r.pump2.input, "solvent"),
	),
	sequence(
		# Wait for reservoir to fill up
		wait_until(t.height > start_height_trigger),

		set(v.position, 1)
		log("Starting knauer pump"),

		set(k.rate, 100),
		set(k.power, "on"),
		wait("30s"),
		call(rxn.dependents.add, hcube_monitor),

		## First Run:

		reaction(1 , "full",  100,	100, 2),
		reaction(2 , 20	   ,  100,	100, 3),
		reaction(3 , 20	   ,  40, 	200, 4),
		reaction(4 , "full",  40, 	100, 5),
		reaction(5 , 20	   ,  40, 	200, 6),
		reaction(6 , 20	   ,  40, 	100, 7),
		reaction(7 , 20	   ,  100,	200, 8),
		reaction(8 , "full",  40, 	200, 9),

		## Second Run:

		#reaction(9 , 20	,  40, 	100, 2),
		#reaction(10, "full",  100,	100, 3),
		#reaction(11, "full",  40, 	100, 4),
		#reaction(12, "full",  100,	200, 5),
		#reaction(13, "full",  100,	200, 6),
		#reaction(14, 20	,  100,	100, 7),
		#reaction(15, "full",  40, 	200, 8),
		#reaction(16, 20    ,  100,	200, 9),

		log("Complete, releasing hydrogen"),
		call(h.stop_release_hydrogen),
		cancel(wait_for_reagent_to_be_used_up),

		log("Flushing"),
		set(k.target, 200),
		wait("20m"),
		set(k.power, "off")
	)
)
rxn.dependents.add(vapourtec_monitor)

run(sequence(
	setup,
	rxn
))
