# Supplementary material for: Integration of enabling methods for the automated flow preparation of piperazine-2-carboxamide
Source: Beilstein J Org Chem. 2014 Mar 12;10:641–52. doi: 10.3762/bjoc.10.56 (PMC3999859; doi:10.3762/bjoc.10.56)
Supplement: File 6 — Control sequence for performing two-step hydrogenation process with control and monitoring. Alternate web version: http://gist.github.com/richardingham/31f6f8efa47771c2ed02 [file Beilstein_J_Org_Chem-10-641-s006.txt]

from octopus.transport.basic import serial, tcp
from octopus.manufacturer import vapourtec, knauer, thalesnano, vici, mt
from octopus.data.manipulation import Max, Min
from octopus.sequence.control import StateMonitor
from octopus.sequence.util import Looping, Dependent
from octopus.image import source, tracker
from octopus.notifier import sms
from octopus.runtime import *

title("Two-step Hydration and Hydrogenation")
id("hydrog-twostep")

r = vapourtec.R2R4(tcp("192.168.15.156", 9002))
k = knauer.K120(serial("/dev/ttyUSB0", baudrate = 9600))
h = thalesnano.HCube(serial("/dev/ttyUSB1", baudrate = 9600))
v = vici.MultiValve(serial("/dev/ttyUSB2", baudrate = 9600))
t = tracker.SingleBlobTracker(source.cv_webcam(0))
ir = mt.ICIR(tcp("192.168.15.3", 8124), stream_names = ["product"])

#
# Experiment Parameters
#

ir_start_trigger = 200
ir_low_trigger = 170

min_height_trigger = 70
start_height_trigger = 100
max_height_trigger = 360

knauer_flow_rate = 100
vapourtec_flow_rate = 100
column_dead_volume = 3000
hcube_dead_volume = 3000
connecting_tube_vol = 1000

sms_phone_no = "447941123456"

#
# Logic for SMS notification
#
smsnotifier = sms.ClockworkSMS("enter-api-key-here")
def sms_notify (msg):
	msg = "2 step hydrog experiment: %s" % msg
	smsnotifier.notify(sms_phone_no, msg)

#
# Logic to discard output when parameters are not within acceptable levels.
#

class StateFlip (Looping, Dependent):
	interval = 0.5

	def __init__ (self, pass_fn = None, fail_fn = None):
		Looping.__init__(self)

		# Depending on the implementation of Python,
		# __builtins__ can be a module or its dict.
		try:
			b_set = __builtins__.set
		except AttributeError:
			b_set = __builtins__["set"]

		self.tests = b_set()
		self.pass_fn = pass_fn
		self.fail_fn = fail_fn
		self._steps = []
		self._triggered = False

	def add (self, test):
		self.tests.add(test)

	def remove (self, test):
		self.tests.discard(test)

	def _iterate (self):
		if (not self._triggered) and (not all(self.tests)):
			try:
				step = self.fail_fn()
			except TypeError:
				pass

			step.reset()
			step.run()

			self._steps.append(step)
			self._triggered = True

		elif (not self._triggered) and (not all(self.tests)):
			try:
				step = self.pass_fn()
			except TypeError:
				pass

			step.reset()
			step.run()

			self._steps.append(step)
			self._triggered = False

	def _cancel (self):
		from twisted.internet import defer
		Looping._cancel(self)

		d = []
		for step in self._steps:
			try:
				d.append(step.cancel())
			except:
				pass

		return defer.getherResults(d)

#
# State Monitor Definition
#

output_valve_to_waste = set(v.position, 1)
output_valve_to_collect = set(v.position, 2)
intermediate_valve_to_waste = set(r.output, "waste")
intermediate_valve_to_collect = set(r.output, "collect")

h_cube_monitor = StateFlip(
	pass_fn = sequence(
		output_valve_to_collect, 
		log("H-Cube parameters OK"), 
		
	),
	fail_fn = sequence(
		output_valve_to_waste, 
		log("H-Cube parameters not OK"),
	)
)
h_cube_monitor.add(Min(h.column_temperature, hcube_dead_volume / knauer_flow_rate * 60) >= 95)

vapourtec_monitor = StateFlip(
	pass_fn = sequence(
		intermediate_valve_to_collect, 
		log("Vapourtec parameters OK"), 
	),
	fail_fn = sequence(
		intermediate_valve_to_waste, 
		log("Vapourtec parameters not OK"), 
	)
)
vapourtec_monitor.add(Min(r.heater3.temp, column_dead_volume / vapourtec_flow_rate * 60) > 95)
vapourtec_monitor.add(Max(r.pump2.airlock, column_dead_volume / vapourtec_flow_rate * 60) < 10)
vapourtec_monitor.add(ir.product > ir_low_trigger)

system_monitor = StateMonitor()
system_monitor.add(h.system_pressure >= 4)
system_monitor.add(r.pump2.airlock < 10)
system_monitor.step = sequence(
	log("Loss of pressure in system"),
	call(sms_notify, "Loss of pressure in system"),
	wait("5m")
)

#
# Experiment control sequence
#

hydrog = sequence(
	wait_until(r.pump2.input == "solvent"),
	log("Washing column"), 
	cancel(vapourtec_monitor),
	wait((column_dead_volume / vapourtec_flow_rate * 60) + (connecting_tube_vol / vapourtec_flow_rate * 60)),
	
	parallel(
		sequence(
			set(r.output, "waste"),
			wait("1m"),
			set(r.power, "off")
		),
		sequence(
			log("Using up remaining intermediate"),
			wait_until(t.height < min_height_trigger),
			cancel(h_cube_monitor),
			
			log("End of hydrogenation"),
			call(h.stop_release_hydrogen),
			set(k.power, "off")
		)
	)
)
hydrog.dependents.add(h_cube_monitor)
hydrog.dependents.add(vapourtec_monitor)
hydrog.dependents.add(system_monitor)

rxn = sequence(
	log("Starting up..."),
	set(r.heater3.target, 100),
	set(r.pump2.target, 100),
	set(h.hydrogen_mode, "full"),
	set(h.column_temperature_target, 100),

	set(r.power, "on"),
	wait_until(r.heater3.temp > 95),
	
	parallel(
		sequence(
			log("Injecting reagent"),
			set(r.pump2.input, "reagent"),
			wait("2h"),

			log("Stop injecting reagent"),
			set(r.pump2.input, "solvent"),
		),
		sequence(
			log("Waiting for conversion to intermediate"),
			wait_until(ir.product > ir_start_trigger),

			log("Collecting intermediate"),
			set(r.output, "collect"),
			wait_until(t.height > start_height_trigger),

			log("Starting knauer pump"),
			set(k.rate, knauer_flow_rate),
			set(k.power, "on"),
			wait("30s"),

			log("Starting hydrogenation"),
			call(h.start_hydrogenation),
			log("Waiting for temperature"),
			wait_until(h.column_temperature >= 99),
			log("Waiting for stability"),
			wait_until(h.message == "Stable."),

			hydrog,
		)
	)
)

run(rxn)
